# Supplementary material for: EFNet: estimation of left ventricular ejection fraction from cardiac ultrasound videos using deep learning
Source: PeerJ Comput Sci. 2025 Jan 21;11:e2506. doi: 10.7717/peerj-cs.2506 (PMC11784862; doi:10.7717/peerj-cs.2506)
Supplement: Supplemental Information 1 [file peerj-cs-11-2506-s001.zip]

Archive with 201 entries (182 files):
- EFNet Files/esed_data/
- EFNet Files/esed_data/esed_data/
- EFNet Files/esed_data/esed_data/test/
- EFNet Files/esed_data/esed_data/test/0X100CF05D141FF143/
- EFNet Files/esed_data/esed_data/test/0X100CF05D141FF143/frame132.png
- EFNet Files/esed_data/esed_data/test/0X100CF05D141FF143/frame133.png
- EFNet Files/esed_data/esed_data/test/0X100CF05D141FF143/frame134.png
- EFNet Files/esed_data/esed_data/test/0X100CF05D141FF143/frame135.png
- EFNet Files/esed_data/esed_data/test/0X100CF05D141FF143/frame136.png
- EFNet Files/esed_data/esed_data/test/0X100CF05D141FF143/frame137.png
- EFNet Files/esed_data/esed_data/test/0X100CF05D141FF143/frame138.png
- EFNet Files/esed_data/esed_data/test/0X100CF05D141FF143/frame139.png
- EFNet Files/esed_data/esed_data/test/0X100CF05D141FF143/frame140.png
- EFNet Files/esed_data/esed_data/test/0X100CF05D141FF143/frame141.png
- EFNet Files/esed_data/esed_data/test/0X100CF05D141FF143/frame142.png
- EFNet Files/esed_data/esed_data/test/0X100CF05D141FF143/frame143.png
- EFNet Files/esed_data/esed_data/test/0X100CF05D141FF143/frame144.png
- EFNet Files/esed_data/esed_data/test/0X100CF05D141FF143/frame145.png
- EFNet Files/esed_data/esed_data/test/0X100CF05D141FF143/frame146.png
- EFNet Files/esed_data/esed_data/test/0X100CF05D141FF143/frame147.png
- EFNet Files/esed_data/esed_data/test/0X100CF05D141FF143/frame148.png
- EFNet Files/esed_data/esed_data/train/
- EFNet Files/esed_data/esed_data/train/0X1002E8FBACD08477/
- EFNet Files/esed_data/esed_data/train/0X1002E8FBACD08477/frame10.png
- EFNet Files/esed_data/esed_data/train/0X1002E8FBACD08477/frame11.png
- EFNet Files/esed_data/esed_data/train/0X1002E8FBACD08477/frame12.png
- EFNet Files/esed_data/esed_data/train/0X1002E8FBACD08477/frame13.png
- EFNet Files/esed_data/esed_data/train/0X1002E8FBACD08477/frame14.png
- EFNet Files/esed_data/esed_data/train/0X1002E8FBACD08477/frame15.png
- EFNet Files/esed_data/esed_data/train/0X1002E8FBACD08477/frame16.png
- EFNet Files/esed_data/esed_data/train/0X1002E8FBACD08477/frame17.png
- EFNet Files/esed_data/esed_data/train/0X1002E8FBACD08477/frame4.png
- EFNet Files/esed_data/esed_data/train/0X1002E8FBACD08477/frame5.png
- EFNet Files/esed_data/esed_data/train/0X1002E8FBACD08477/frame6.png
- EFNet Files/esed_data/esed_data/train/0X1002E8FBACD08477/frame7.png
- EFNet Files/esed_data/esed_data/train/0X1002E8FBACD08477/frame8.png
- EFNet Files/esed_data/esed_data/train/0X1002E8FBACD08477/frame9.png
- EFNet Files/esed_data/esed_data/train/0X1002E8FBACD08477/v4ed.png
- EFNet Files/esed_data/esed_data/train/0X1002E8FBACD08477/v4es.png
- EFNet Files/esed_data/esed_data/train/0X1005D03EED19C65B/
- EFNet Files/esed_data/esed_data/train/0X1005D03EED19C65B/frame25.png
- EFNet Files/esed_data/esed_data/train/0X1005D03EED19C65B/frame26.png
- EFNet Files/esed_data/esed_data/train/0X1005D03EED19C65B/frame27.png
- EFNet Files/esed_data/esed_data/train/0X1005D03EED19C65B/frame28.png
- EFNet Files/esed_data/esed_data/train/0X1005D03EED19C65B/frame29.png
- EFNet Files/esed_data/esed_data/train/0X1005D03EED19C65B/frame30.png
- EFNet Files/esed_data/esed_data/train/0X1005D03EED19C65B/frame31.png
- EFNet Files/esed_data/esed_data/train/0X1005D03EED19C65B/frame32.png
- EFNet Files/esed_data/esed_data/train/0X1005D03EED19C65B/frame33.png
- EFNet Files/esed_data/esed_data/train/0X1005D03EED19C65B/frame34.png
- EFNet Files/esed_data/esed_data/train/0X1005D03EED19C65B/v5ed.png
- EFNet Files/esed_data/esed_data/train/0X1005D03EED19C65B/v5es.png
- EFNet Files/esed_data/esed_data/train/0X10075961BC11C88E/
- EFNet Files/esed_data/esed_data/train/0X10075961BC11C88E/frame100.png
- EFNet Files/esed_data/esed_data/train/0X10075961BC11C88E/frame101.png
- EFNet Files/esed_data/esed_data/train/0X10075961BC11C88E/frame102.png
- EFNet Files/esed_data/esed_data/train/0X10075961BC11C88E/frame103.png
- EFNet Files/esed_data/esed_data/train/0X10075961BC11C88E/frame104.png
- EFNet Files/esed_data/esed_data/train/0X10075961BC11C88E/frame105.png
- EFNet Files/esed_data/esed_data/train/0X10075961BC11C88E/frame106.png
- EFNet Files/esed_data/esed_data/train/0X10075961BC11C88E/frame107.png
- EFNet Files/esed_data/esed_data/train/0X10075961BC11C88E/frame108.png
- EFNet Files/esed_data/esed_data/train/0X10075961BC11C88E/frame91.png
- EFNet Files/esed_data/esed_data/train/0X10075961BC11C88E/frame92.png
- EFNet Files/esed_data/esed_data/train/0X10075961BC11C88E/frame93.png
- EFNet Files/esed_data/esed_data/train/0X10075961BC11C88E/frame94.png
- EFNet Files/esed_data/esed_data/train/0X10075961BC11C88E/frame95.png
- EFNet Files/esed_data/esed_data/train/0X10075961BC11C88E/frame96.png
- EFNet Files/esed_data/esed_data/train/0X10075961BC11C88E/frame97.png
- EFNet Files/esed_data/esed_data/train/0X10075961BC11C88E/frame98.png
- EFNet Files/esed_data/esed_data/train/0X10075961BC11C88E/frame99.png
- EFNet Files/esed_data/esed_data/train/0X100E3B8D3280BEC5/
- EFNet Files/esed_data/esed_data/train/0X100E3B8D3280BEC5/frame26.png
- EFNet Files/esed_data/esed_data/train/0X100E3B8D3280BEC5/frame27.png
- EFNet Files/esed_data/esed_data/train/0X100E3B8D3280BEC5/frame28.png
- EFNet Files/esed_data/esed_data/train/0X100E3B8D3280BEC5/frame29.png
- EFNet Files/esed_data/esed_data/train/0X100E3B8D3280BEC5/frame30.png
- EFNet Files/esed_data/esed_data/train/0X100E3B8D3280BEC5/frame31.png
- EFNet Files/esed_data/esed_data/train/0X100E3B8D3280BEC5/frame32.png
- EFNet Files/esed_data/esed_data/train/0X100E3B8D3280BEC5/frame33.png
- EFNet Files/esed_data/esed_data/train/0X100E3B8D3280BEC5/frame34.png
- EFNet Files/esed_data/esed_data/train/0X100E3B8D3280BEC5/frame35.png
- EFNet Files/esed_data/esed_data/train/0X100E3B8D3280BEC5/frame36.png
- EFNet Files/esed_data/esed_data/train/0X100E3B8D3280BEC5/frame37.png
- EFNet Files/esed_data/esed_data/train/0X100E3B8D3280BEC5/v1ed.png
- EFNet Files/esed_data/esed_data/train/0X100E3B8D3280BEC5/v1es.png
- EFNet Files/esed_data/esed_data/train/0X100E491B3CD58DE2/
- EFNet Files/esed_data/esed_data/train/0X100E491B3CD58DE2/frame50.png
- EFNet Files/esed_data/esed_data/train/0X100E491B3CD58DE2/frame51.png
- EFNet Files/esed_data/esed_data/train/0X100E491B3CD58DE2/frame52.png
- EFNet Files/esed_data/esed_data/train/0X100E491B3CD58DE2/frame53.png
- EFNet Files/esed_data/esed_data/train/0X100E491B3CD58DE2/frame54.png
- EFNet Files/esed_data/esed_data/train/0X100E491B3CD58DE2/frame55.png
- EFNet Files/esed_data/esed_data/train/0X100E491B3CD58DE2/frame56.png
- EFNet Files/esed_data/esed_data/train/0X100E491B3CD58DE2/frame57.png
- EFNet Files/esed_data/esed_data/train/0X100E491B3CD58DE2/frame58.png
- EFNet Files/esed_data/esed_data/train/0X100E491B3CD58DE2/frame59.png
- EFNet Files/esed_data/esed_data/train/0X100E491B3CD58DE2/frame60.png
- EFNet Files/esed_data/esed_data/train/0X100E491B3CD58DE2/frame61.png
- EFNet Files/esed_data/esed_data/train/0X100E491B3CD58DE2/frame62.png
- EFNet Files/esed_data/esed_data/train/0X100E491B3CD58DE2/frame63.png
- EFNet Files/esed_data/esed_data/train/0X100E491B3CD58DE2/frame64.png
- EFNet Files/esed_data/esed_data/train/0X100E491B3CD58DE2/frame65.png
- EFNet Files/esed_data/esed_data/train/0X100E491B3CD58DE2/frame66.png
- EFNet Files/esed_data/esed_data/train/0X100E491B3CD58DE2/frame67.png
- EFNet Files/esed_data/esed_data/train/0X100E491B3CD58DE2/frame68.png
- EFNet Files/esed_data/esed_data/train/0X100E491B3CD58DE2/frame69.png
- EFNet Files/esed_data/esed_data/train/0X100E491B3CD58DE2/frame70.png
- EFNet Files/esed_data/esed_data/train/0X100E491B3CD58DE2/frame71.png
- EFNet Files/esed_data/esed_data/train/0X100E491B3CD58DE2/frame72.png
- EFNet Files/esed_data/esed_data/train/0X100E491B3CD58DE2/frame73.png
- EFNet Files/esed_data/esed_data/train/0X100E491B3CD58DE2/frame74.png
- EFNet Files/esed_data/esed_data/train/0X100E491B3CD58DE2/v2ed.png
- EFNet Files/esed_data/esed_data/train/0X100E491B3CD58DE2/v2es.png
- EFNet Files/esed_data/esed_data/train/0X100F044876B98F90/
- EFNet Files/esed_data/esed_data/train/0X100F044876B98F90/frame57.png
- EFNet Files/esed_data/esed_data/train/0X100F044876B98F90/frame58.png
- EFNet Files/esed_data/esed_data/train/0X100F044876B98F90/frame59.png
- EFNet Files/esed_data/esed_data/train/0X100F044876B98F90/frame60.png
- EFNet Files/esed_data/esed_data/train/0X100F044876B98F90/frame61.png
- EFNet Files/esed_data/esed_data/train/0X100F044876B98F90/frame62.png
- EFNet Files/esed_data/esed_data/train/0X100F044876B98F90/frame63.png
- EFNet Files/esed_data/esed_data/train/0X100F044876B98F90/frame64.png
- EFNet Files/esed_data/esed_data/train/0X100F044876B98F90/frame65.png
- EFNet Files/esed_data/esed_data/train/0X100F044876B98F90/frame66.png
- EFNet Files/esed_data/esed_data/train/0X100F044876B98F90/frame67.png
- EFNet Files/esed_data/esed_data/train/0X100F044876B98F90/frame68.png
- EFNet Files/esed_data/esed_data/train/0X100F044876B98F90/frame69.png
- EFNet Files/esed_data/esed_data/train/0X100F044876B98F90/frame70.png
- EFNet Files/esed_data/esed_data/train/0X100F044876B98F90/frame71.png
- EFNet Files/esed_data/esed_data/train/0X100F044876B98F90/v3ed.png
- EFNet Files/esed_data/esed_data/train/0X100F044876B98F90/v3es.png
- EFNet Files/esed_data/esed_data/train/0X101026B90DAE7E95/
- EFNet Files/esed_data/esed_data/train/0X101026B90DAE7E95/frame45.png
- EFNet Files/esed_data/esed_data/train/0X101026B90DAE7E95/frame46.png
- EFNet Files/esed_data/esed_data/train/0X101026B90DAE7E95/frame47.png
- EFNet Files/esed_data/esed_data/train/0X101026B90DAE7E95/frame48.png
- EFNet Files/esed_data/esed_data/train/0X101026B90DAE7E95/frame49.png
- EFNet Files/esed_data/esed_data/train/0X101026B90DAE7E95/frame50.png
- EFNet Files/esed_data/esed_data/train/0X101026B90DAE7E95/frame51.png
- EFNet Files/esed_data/esed_data/train/0X101026B90DAE7E95/frame52.png
- EFNet Files/esed_data/esed_data/train/0X101026B90DAE7E95/frame53.png
- EFNet Files/esed_data/esed_data/train/0X101026B90DAE7E95/frame54.png
- EFNet Files/esed_data/esed_data/train/0X101026B90DAE7E95/frame55.png
- EFNet Files/esed_data/esed_data/train/0X101026B90DAE7E95/frame56.png
- EFNet Files/esed_data/esed_data/train/0X101026B90DAE7E95/frame57.png
- EFNet Files/esed_data/esed_data/train/0X101026B90DAE7E95/frame58.png
- EFNet Files/esed_data/esed_data/train/0X101026B90DAE7E95/frame59.png
- EFNet Files/esed_data/esed_data/train/0X101026B90DAE7E95/frame60.png
- EFNet Files/esed_data/esed_data/train/0X101026B90DAE7E95/frame61.png
- EFNet Files/esed_data/esed_data/train/0X101026B90DAE7E95/frame62.png
- EFNet Files/esed_data/esed_data/val/
- EFNet Files/esed_data/esed_data/val/0X100009310A3BD7FC/
- EFNet Files/esed_data/esed_data/val/0X100009310A3BD7FC/frame46.png
- EFNet Files/esed_data/esed_data/val/0X100009310A3BD7FC/frame47.png
- EFNet Files/esed_data/esed_data/val/0X100009310A3BD7FC/frame48.png
- EFNet Files/esed_data/esed_data/val/0X100009310A3BD7FC/frame49.png
- EFNet Files/esed_data/esed_data/val/0X100009310A3BD7FC/frame50.png
- EFNet Files/esed_data/esed_data/val/0X100009310A3BD7FC/frame51.png
- EFNet Files/esed_data/esed_data/val/0X100009310A3BD7FC/frame52.png
- EFNet Files/esed_data/esed_data/val/0X100009310A3BD7FC/frame53.png
- EFNet Files/esed_data/esed_data/val/0X100009310A3BD7FC/frame54.png
- EFNet Files/esed_data/esed_data/val/0X100009310A3BD7FC/frame55.png
- EFNet Files/esed_data/esed_data/val/0X100009310A3BD7FC/frame56.png
- EFNet Files/esed_data/esed_data/val/0X100009310A3BD7FC/frame57.png
- EFNet Files/esed_data/esed_data/val/0X100009310A3BD7FC/frame58.png
- EFNet Files/esed_data/esed_data/val/0X100009310A3BD7FC/frame59.png
- EFNet Files/esed_data/esed_data/val/0X100009310A3BD7FC/frame60.png
- EFNet Files/esed_data/esed_data/val/0X100009310A3BD7FC/frame61.png
- EFNet Files/esed_data/esed_data/val/0X10094BA0A028EAC3/
- EFNet Files/esed_data/esed_data/val/0X10094BA0A028EAC3/frame137.png
- EFNet Files/esed_data/esed_data/val/0X10094BA0A028EAC3/frame138.png
- EFNet Files/esed_data/esed_data/val/0X10094BA0A028EAC3/frame139.png
- EFNet Files/esed_data/esed_data/val/0X10094BA0A028EAC3/frame140.png
- EFNet Files/esed_data/esed_data/val/0X10094BA0A028EAC3/frame141.png
- EFNet Files/esed_data/esed_data/val/0X10094BA0A028EAC3/frame142.png
- EFNet Files/esed_data/esed_data/val/0X10094BA0A028EAC3/frame143.png
- EFNet Files/esed_data/esed_data/val/0X10094BA0A028EAC3/frame144.png
- EFNet Files/esed_data/esed_data/val/0X10094BA0A028EAC3/frame145.png
- EFNet Files/esed_data/esed_data/val/0X10094BA0A028EAC3/frame146.png
- EFNet Files/esed_data/esed_data/val/0X10094BA0A028EAC3/frame147.png
- EFNet Files/esed_data/esed_data/val/0X10094BA0A028EAC3/frame148.png
- EFNet Files/esed_data/esed_data/val/0X10094BA0A028EAC3/frame149.png
- EFNet Files/esed_data/esed_data/val/0X10094BA0A028EAC3/frame150.png
- EFNet Files/esed_data/esed_data/val/0X10094BA0A028EAC3/frame151.png
- EFNet Files/esed_data/esed_data/val/0X10094BA0A028EAC3/frame152.png
- EFNet Files/esed_data/esed_data/val/0X10094BA0A028EAC3/frame153.png
- EFNet Files/esed_data/esed_data/val/0X10094BA0A028EAC3/frame154.png
- EFNet Files/esed_data/esed_data/val/0X10094BA0A028EAC3/frame155.png
- EFNet Files/esed_data/esed_data/val/0X10094BA0A028EAC3/frame156.png
- EFNet Files/src/
- EFNet Files/src/__pycache__/
- EFNet Files/src/__pycache__/video_data_loader.cpython-37.pyc
- EFNet Files/src/models/
- EFNet Files/src/models/__pycache__/
- EFNet Files/src/models/__pycache__/efnet.cpython-37.pyc
- EFNet Files/src/models/efnet.py
- EFNet Files/src/split_data.py
- EFNet Files/src/train_video.py
- EFNet Files/src/train_video_new.py
- EFNet Files/src/video_data_loader.py
