# Supplementary material for: EFNet: estimation of left ventricular ejection fraction from cardiac ultrasound videos using deep learning
Source: PeerJ Comput Sci. 2025 Jan 21;11:e2506. doi: 10.7717/peerj-cs.2506 (PMC11784862; doi:10.7717/peerj-cs.2506)
Supplement: Supplemental Information 1 [file peerj-cs-11-2506-s001.zip › EFNet Files/src/split_data.py]

# -*- coding: utf-8 -*-

import pandas as pd
import os, shutil
from distutils.dir_util import copy_tree

data_csv_path = "../../data/EchoNet-Dynamic/FileList.csv"
data_df = pd.read_csv(data_csv_path)

# ESFrame, EDFrame
file_names = data_df["FileName"].to_list()
es_list = data_df["ESFrame"].to_list()
ed_list = data_df["EDFrame"].to_list()
split = data_df["Split"].to_list()

for i in range(10): #len(file_names)
    file = file_names[i]
    if split[i] == 'TRAIN':
        os.mkdir("../../data/EchoNet-Dynamic/esed_data/train/"+file_names[i])
        es = int(es_list[i])
        ed = int(ed_list[i])
        print(ed, es)
        for k in range(ed, es+1):
            shutil.copy("../../data/EchoNet-Dynamic/frames/"+file_names[i]+"/frame"+str(k)+".png", "../../data/EchoNet-Dynamic/esed_data/train/"+file_names[i]+"/frame"+str(k)+".png")
    elif split[i] == 'VAL':
        os.mkdir("../../data/EchoNet-Dynamic/esed_data/val/"+file_names[i])
        es = int(es_list[i])
        ed = int(ed_list[i])
        print(ed, es)
        for k in range(ed, es+1):
            shutil.copy("../../data/EchoNet-Dynamic/frames/"+file_names[i]+"/frame"+str(k)+".png", "../../data/EchoNet-Dynamic/esed_data/val/"+file_names[i]+"/frame"+str(k)+".png")
    elif split[i] == 'TEST':
        os.mkdir("../../data/EchoNet-Dynamic/esed_data/test/"+file_names[i])
        es = int(es_list[i])
        ed = int(ed_list[i])
        print(ed, es)
        for k in range(ed, es+1):
            shutil.copy("../../data/EchoNet-Dynamic/frames/"+file_names[i]+"/frame"+str(k)+".png", "../../data/EchoNet-Dynamic/esed_data/test/"+file_names[i]+"/frame"+str(k)+".png")


# for i in range(len(file_names)):
#     print(i)
#     if split[i] == 'TRAIN':
#         copy_tree("../data/EchoNet-Dynamic/frames/"+file_names[i], "../data/EchoNet-Dynamic/final_data/train/"+file_names[i])
#     elif split[i] == 'VAL':
#         copy_tree("../data/EchoNet-Dynamic/frames/"+file_names[i], "../data/EchoNet-Dynamic/final_data/val/"+file_names[i])
#     elif split[i] == 'TEST':
#         copy_tree("../data/EchoNet-Dynamic/frames/"+file_names[i], "../data/EchoNet-Dynamic/final_data/test/"+file_names[i])
