# Supplementary material for: EFNet: estimation of left ventricular ejection fraction from cardiac ultrasound videos using deep learning
Source: PeerJ Comput Sci. 2025 Jan 21;11:e2506. doi: 10.7717/peerj-cs.2506 (PMC11784862; doi:10.7717/peerj-cs.2506)
Supplement: Supplemental Information 1 [file peerj-cs-11-2506-s001.zip › EFNet Files/src/train_video_new.py]

# -*- coding: utf-8 -*-

import os
import sys

dir_path = os.path.dirname(os.path.realpath(__file__))
parent_dir_path = os.path.abspath(os.path.join(dir_path, os.pardir))
sys.path.insert(0, parent_dir_path)

import torch
import torch.nn as nn
import numpy as np
import torch.optim as optim
from torch.optim.lr_scheduler import StepLR
from torch.utils.data import DataLoader
from torch.utils.data import Sampler, SubsetRandomSampler
#from sklearn.model_selection import KFold
from sklearn.metrics import mean_squared_error, mean_absolute_error, mean_absolute_percentage_error, r2_score
import time

from models.efnet import EFNet
from video_data_loader import EFVideo
import argparse

os.environ["CUDA_DEVICE_ORDER"] = "PCI_BUS_ID"
os.environ["CUDA_VISIBLE_DEVICES"] = "1"
#torch.backends.cudnn.benchmark = True
#torch.backends.cudnn.enabled = True

parser = argparse.ArgumentParser(description="EFNet for Ejection Fraction Estimation")
parser.add_argument("--data",
                    type=str,
                    default="../../data/EchoNet-Dynamic/final_data/",
                    help="Path to the data directory.")
parser.add_argument("--x_img_size",
                    type=int,
                    default=112,
                    help="Input X image size.")
parser.add_argument("--y_img_size",
                    type=int,
                    default=112,
                    help="Input Y image size")
parser.add_argument("--batch_size",
                    type=int,
                    default=28,
                    help="Number of batch size.")
parser.add_argument("--epochs",
                    type=int,
                    default=20,
                    help="Number of epochs.")
parser.add_argument("--lr",
                    type=float,
                    default=0.0001,
                    help="Number of learning rate.")
parser.add_argument("--step_lr",
                    type=int,
                    default=16,
                    help="Step of learning rate")
parser.add_argument("--w_decay",
                    type=float,
                    default=0.0001,
                    help="Number of weight decay.")
parser.add_argument("--GPU",
                    type=bool,
                    default=True,
                    help="Use GPU.")
parser.add_argument("--display_steps",
                    type=int,
                    default=20,
                    help="Number of display steps.")
parser.add_argument("--model_name",
                    type=str,
                    default="EFNet",
                    help="Name of trained model.")
parser.add_argument("--frames_num",
                    type=int,
                    default=16,
                    help="Number of frames in chunk")
parser.add_argument("--skip_frames",
                    type=int,
                    default=0,
                    help="Number of frames to skip")
parser.add_argument("--pixels_crop",
                    type=int,
                    default=0,
                    help="Number of frames in chunk")
parser.add_argument("--msha3D",
                    type=bool,
                    default=True,
                    help='Add MSHA to ResNet3D')
args = parser.parse_args()

dataset = EFVideo(input_path=args.data,
                           x_image_size=args.x_img_size,
                           y_image_size=args.y_img_size,
                           pixels_crop=args.pixels_crop,
                           skip_frames=args.skip_frames,
                           n_frames=args.frames_num)

if args.GPU and torch.cuda.is_available():
    device = torch.device("cuda")
else:
    device = torch.device("cpu")

#torch.nn.DataParallel()
def calculate_metrics(y_true, y_pred):
    mse = mean_squared_error(y_true, y_pred, squared=True)
    rmse = mean_squared_error(y_true, y_pred, squared=False)
    mae = mean_absolute_error(y_true, y_pred)
    mape = mean_absolute_percentage_error(y_true, y_pred)
    r2 = r2_score(y_true, y_pred)
    print(f"RMSE: {rmse:.2f}")
    print(f"MSE: {mse:.2f}")
    print(f"MAE: {mae:.2f}")
    print(f"MAPE: {mape:.4f}")
    print(f"R2 Score: {r2:.2f}")


#kfold = KFold(n_splits=5, shuffle=False)
criterion_reg = nn.MSELoss()
#loss_min = np.inf
train_dataset = EFVideo(input_path=args.data+"train/",
                                 x_image_size=args.x_img_size,
                                 y_image_size=args.y_img_size,
                                 pixels_crop=args.pixels_crop,
                                 skip_frames=args.skip_frames,
                                 n_frames=args.frames_num,
                                 mode="train")
val_dataset = EFVideo(input_path=args.data+"val/",
                               x_image_size=args.x_img_size,
                               y_image_size=args.y_img_size,
                               pixels_crop=args.pixels_crop,
                               skip_frames=args.skip_frames,
                               n_frames=args.frames_num,
                               mode="val")

print("---------------")

# Start time of learning
total_start_training = time.time()


train_loader = DataLoader(dataset=train_dataset,
                          batch_size=args.batch_size,)
valid_loader = DataLoader(dataset=val_dataset,
                          batch_size=int(args.batch_size/4))

model = EFNet(msha=args.msha3D, n_frames=args.frames_num,
                input_size=(args.y_img_size - args.pixels_crop, args.x_img_size - args.pixels_crop))
model.to(device)

optimizer = optim.Adam(model.parameters(), lr=args.lr, weight_decay=args.w_decay)

scheduler = StepLR(optimizer=optimizer, step_size=args.step_lr, gamma=0.1, verbose=True)

best_val_score = np.inf
best_val_preds = None
for epoch in range(args.epochs):
    start_time_epoch = time.time()
    print(f"Starting epoch {epoch + 1}")
    model.train()
    running_loss = 0.0

    y_true = []
    y_pred = []
    patient_running_loss = []
    for batch_idx, (videos, ef) in enumerate(train_loader):
        optimizer.zero_grad()
        videos = torch.permute(videos, (0, 4, 1, 2, 3))
        print(videos.shape)
        videos = videos.to(device=device).float()
        y_true.extend(ef.flatten().tolist())
        ef = ef.to(device=device).float()

        reg_out = model(videos)
        y_pred.extend(reg_out.flatten().cpu().tolist())
        loss_reg = criterion_reg(reg_out, ef)
        loss = loss_reg
        loss.backward()
        optimizer.step()

        running_loss += loss.item()

        if batch_idx % args.display_steps == 0:
            print('    ', end='')
            print(f"Batch: {batch_idx + 1}/{len(train_loader)} "
                  f"Loss: {loss.item():.4f} "
                  f"Learning time: {(time.time() - start_time_epoch):.2f}s ")

    # evalute
    calculate_metrics(y_true, y_pred)
    print(f"Finished epoch {epoch + 1}, starting evaluation.")

    model.eval()
    val_running_loss = 0.0
    y_true = []
    y_pred = []
    for batch_idx, (videos, ef) in enumerate(valid_loader):
        videos = torch.permute(videos, (0, 4, 1, 2, 3))
        videos = videos.to(device=device).float()
        y_true.extend(ef.flatten().tolist())
        ef = ef.to(device=device).float()

        reg_out = model(videos)
        y_pred.extend(reg_out.flatten().cpu().tolist())
        loss_reg = criterion_reg(reg_out, ef)
        loss = loss_reg

        val_running_loss += loss.item()

    calculate_metrics(y_true, y_pred)

    train_loss = running_loss / len(train_loader)
    val_loss = val_running_loss / len(valid_loader)

    if best_val_score > val_loss:
        save_path = "../models/model_vid_resnet_best.pt" #"drive/MyDrive/project_ef/models/"+
        torch.save(model.state_dict(), save_path)
        best_val_score = val_loss
        print(f"Current best val score {best_val_score}. Model saved!")

    scheduler.step()

    print('    ', end='')
    print(f"Train Loss: {train_loss:.3f} "
          f"Val Loss: {val_loss:.3f}")

print('Training finished, took {:.2f}s'.format(time.time() - total_start_training))
