# Supplementary material for: EFNet: estimation of left ventricular ejection fraction from cardiac ultrasound videos using deep learning
Source: PeerJ Comput Sci. 2025 Jan 21;11:e2506. doi: 10.7717/peerj-cs.2506 (PMC11784862; doi:10.7717/peerj-cs.2506)
Supplement: Supplemental Information 1 [file peerj-cs-11-2506-s001.zip › EFNet Files/src/video_data_loader.py]

import glob
import os
import re

import cv2
import albumentations as A
import numpy as np
import pandas as pd
import torch
from torch.utils.data import Dataset
from itertools import groupby
from collections import defaultdict


class EFVideo(Dataset):
    """
    EFVideo class.
    """

    def __init__(self,
                 input_path: str = None,
                 resample: bool = True,
                 n_frames: int = 48,
                 x_image_size: int = 512,
                 y_image_size: int = 384,
                 pixels_crop: int = 0,
                 max_width: int = 112,
                 max_height: int = 112,
                 skip_frames: int = 0,
                 resize_only: bool = False,
                 padding: bool = False,
                 mode: str = None) -> None:
        """

        Args:
            input_path:
            resample:
            n_frames: 
            x_image_size:
            y_image_size:
            pixels_crop:
            max_width:
            max_height:
            skip_frames:
            resize_only:
            padding:
            mode:
        """
        self.input_path = input_path #os.path.join(input_path, "frames")
        self.n_frames = n_frames
        self.x_image_size = x_image_size
        self.y_image_size = y_image_size
        self.max_width = max_width
        self.max_height = max_height
        self.pixels_crop = pixels_crop
        self.ef_labels = pd.read_csv("../../data/EchoNet-Dynamic/FileList.csv", sep=",", usecols=["FileName", "EF"])
        self.resize_only = resize_only

        assert (self.resize_only and pixels_crop == 0) or (not self.resize_only)
        assert mode in ["train", "val", None]
        self.mode = mode
        self.patient_id = []
        for file in os.listdir(self.input_path):
            pid = file
            self.patient_id.append(pid)

        self.resample = resample

        self.chunk_frames = []
        self.patient_id_by_chunk = []

        for i in self.patient_id:
            frames = glob.glob(f"{self.input_path}/{i}/*.png")
            frames = sorted(frames, key=numericalSort)
            frames = [f for f in frames]
            chunk_frames = chunks(frames, n_frames, skip_frames)

            for chunk in chunk_frames:
                if len(chunk) != n_frames and not padding:
                    continue
                chunk.extend(["padding" for _ in range(n_frames - len(chunk))])
                self.chunk_frames.append([chunk, i])
                self.patient_id_by_chunk.append(i)

    def __getitem__(self, x):
        """

        Args:
            x:

        Returns:

        """
        chunk_frames, patient_id = self.chunk_frames[x][0], self.chunk_frames[x][1]
        patient_dir = f"{self.input_path}/{patient_id}"
        video_stack = self.load_video(patient_dir, chunk_frames, resample=True)
        ef = self.ef_labels.loc[self.ef_labels["FileName"] == patient_id, "EF"]
        ef = ef.item()

        video_stack = torch.tensor(video_stack)

        first_frame = self._first_frame(chunk_frames)
        return video_stack, ef

    def __len__(self) -> int:
        return len(self.chunk_frames)

    def _get_filename(self, full_path):
        return os.path.basename(full_path)

    
    def load_video(self, patient_dir: str = None,
                   chunk_frames: list = None,
                   resample: bool = True):
        """

        Args:
            resample:
            chunk_frames:
            patient_dir:

        Returns:

        """
        if not os.path.exists(patient_dir):
            raise FileNotFoundError(patient_dir)

        video = np.zeros(
            (len(chunk_frames), self.y_image_size - self.pixels_crop, self.x_image_size - self.pixels_crop, 1),
            np.float32)
        video_frames = {}
        for count, chunk in enumerate(chunk_frames):
            if resample:
                if "padding" in chunk:
                    continue
                frame = cv2.imread(chunk, 0)

                if self.resize_only:
                    transformations = A.Compose([
                        A.Resize(self.y_image_size, self.x_image_size),
                    ])
                else:
                    height, width = frame.shape[:2]
                    transformed_height = int((height / self.max_width) * self.x_image_size)
                    transformed_width = int((width / self.max_width) * self.x_image_size)

                    assert transformed_width <= self.x_image_size
                    assert transformed_height <= self.y_image_size
                    transformations = A.Compose([
                        A.Resize(transformed_height, transformed_width),
                        A.PadIfNeeded(self.y_image_size, self.x_image_size, border_mode=cv2.BORDER_CONSTANT, value=0),
                        A.CenterCrop(self.y_image_size - self.pixels_crop, self.x_image_size - self.pixels_crop),
                    ])

                transformed_frame = transformations(image=frame)
                transformed_frame = transformed_frame["image"]
                transformed_frame = np.expand_dims(transformed_frame, axis=2)
                frame_name = f"image{count - 1}" if count != 0 else "image"
                video_frames[frame_name] = transformed_frame

        if self.mode == "val":
            augmentations = A.Compose([])
        else:
            augmentations = A.Compose([A.Rotate(limit=(-25, 25)),
                                       A.HorizontalFlip(p=0.5),
                                       A.RandomBrightnessContrast(),
                                       A.ImageCompression(p=0.1),
                                       A.OneOf([
                                           A.MotionBlur(p=0.5),
                                           A.MedianBlur(blur_limit=3, p=0.5),
                                           A.Blur(blur_limit=3, p=0.5),
                                           A.GaussianBlur(p=0.5)],
                                           p=0.5),
                                       ],
                                      additional_targets={f"image{i}": "image" for i in range(len(video_frames) - 1)})

        transformed_video = augmentations(**video_frames)
        for i, (frame_name, frame) in enumerate(video_frames.items()):
            augmented_frame = transformed_video[frame_name]
            video[i] = augmented_frame

        m = np.max(video)
        video = (video - 0.5 * m) / (0.5 * m)  # img = (img - mean * max_pixel_value) / (std * max_pixel_value)
        return video

    

    def _pad(self, l: list, pad_to: int):
        l.extend(["padding" for _ in range(pad_to - len(l))])
        return l

    def _first_frame(self, frames):
        for f in frames:
            if "padding" not in f:
                return "video" + f.split("video")[-1]


def chunks(L, n, skip):
    """

    Args:
        L:
        n:
        skip:

    Returns:

    """
    if skip > 0:
        return [L[x: x + (skip+1) * (n-1)+1: skip + 1] for x in range(0, len(L), (skip+1) * (n-1)+1)]
    else:
        return [L[x: x + n: skip + 1] for x in range(0, len(L), n)]


def numericalSort(value):
    numbers = re.compile(r'(\d+)')
    parts = numbers.split(value)
    parts[1::2] = map(int, parts[1::2])
    return parts
